# Supplementary material for: Integrative Metabolomic and Transcriptomic Analyses Reveal the Mechanism of Petal Blotch Formation in Rosa persica
Source: Int J Mol Sci. 2024 Apr 4;25(7):4030. doi: 10.3390/ijms25074030 (PMC11012444; doi:10.3390/ijms25074030)
Supplement: Supplementary file 1 [file ijms-25-04030-s001.zip]

Archive with 1 entries (1 files):
- ijms-2906296-supplementary.pdf
